# Supplementary material for: Longitudinal monitoring of the mouse brain reveals heterogenous network trajectories during aging
Source: Commun Biol. 2024 Feb 20;7:210. doi: 10.1038/s42003-024-05873-8 (PMC10879497; doi:10.1038/s42003-024-05873-8)
Supplement: Supplementary file 3 — Supplementary Data 1 [file 42003_2024_5873_MOESM3_ESM.xlsx]

## Sheet: Supp ROI Table
Full ROI name, ROI ID (as used in the figures), ROI ID from Grandjean et al., 2020, ROI abbreviation, module information (ID, % correct labelled)
Atlas ROI	ROI ID this study	ROI ID GJ	ROI abbreviation	Comm-12mo		Comm-18mo		Comm-24mo
				Comm-ID	Comm-Repro	Comm-ID	Comm-Repro	Comm-ID	Comm-Repro
Frontal pole, cerebral cortex	1	1	FRP(L)	1	1	1	1	1	1
Anterior cingulate area	2	15	ACA(L)	1	0.37037	1	0.348837	1	0.277778
Prelimbic area	3	16	PL(L)	1	0.648148	1	0.55814	1	0.777778
Infralimbic area	4	17	ILA(L)	1	0.574074	1	0.465116	1	0.611111
Orbital area	5	18	ORB(L)	1	0.722222	1	0.534884	1	0.833333
Nucleus accumbens	6	29	ACB(L)	1	0.333333	1	0.302326	1	0.111111
Frontal pole, cerebral cortex	7	37	FRP(R)	1	0.962963	1	0.837209	1	0.916667
Anterior cingulate area	8	51	ACA(R)	1	0.37037	1	0.325581	1	0.277778
Prelimbic area	9	52	PL(R)	1	0.648148	1	0.488372	1	0.722222
Infralimbic area	10	53	ILA(R)	1	0.555556	1	0.465116	1	0.555556
Orbital area	11	54	ORB(R)	1	0.685185	1	0.581395	1	0.805556
Nucleus accumbens	12	65	ACB(R)	1	0.314815	1	0.255814	1	0.194444
Somatomotor areas	13	2	MO(L)	2	0.814815	2	0.72093	2	0.833333
Primary somatosensory area, nose	14	3	Ssp-n(L)	2	0.425926	2	0.44186	2	0.25
Primary somatosensory area, mouth	15	6	Ssp-m(L)	2	0.703704	2	0.581395	2	0.444444
Supplemental somatosensory area	16	10	Sss(L)	2	0.425926	2	0.395349	2	0.166667
Gustatory areas	17	11	GU(L)	2	0.481481	2	0.395349	2	0.388889
Visceral area	18	12	VISC(L)	2	0.388889	2	0.348837	2	0.194444
Agranular insular area	19	19	AI(L)	2	0.259259	2	0.27907	2	0.305556
Cortical subplate	20	27	CTXsp(L)	2	0.296296	2	0.232558	2	0.0833333
Caudoputamen	21	28	CP(L)	2	0.425926	2	0.372093	2	0.361111
Pallidum	22	30	PAL(L)	2	0.351852	2	0.209302	2	0.305556
Hypothalamus	23	32	HY(L)	2	0.222222	2	0.139535	2	0.111111
Somatomotor areas	24	38	MO(R)	2	0.518519	2	0.348837	2	0.305556
Primary somatosensory area, nose	25	39	SSp-n(R)	2	0.37037	2	0.209302	2	0.0555556
Primary somatosensory area, mouth	26	42	SSp-m(R)	2	0.462963	2	0.325581	2	0.25
Supplemental somatosensory area	27	46	SSs(R)	2	0.351852	2	0.232558	2	0.111111
Gustatory areas	28	47	GU(R)	2	0.351852	2	0.255814	2	0.222222
Visceral area	29	48	VISC(R)	2	0.296296	2	0.232558	2	0.111111
Agranular insular area	30	55	AI(R)	2	0.240741	2	0.255814	2	0.194444
Cortical subplate	31	63	CTXsp(R)	2	0.240741	2	0.255814	2	0
Caudoputamen	32	64	CP(R)	2	0.314815	2	0.255814	2	0.333333
Pallidum	33	66	PAL(R)	2	0.259259	2	0.209302	2	0.305556
Hypothalamus	34	68	HY(R)	2	0.240741	2	0.139535	2	0.111111
Primary somatosensory area, barrel field	35	4	Ssp-bfd(L)	3	0.592593	3	0.627907	3	0.444444
Primary somatosensory area, lower limb	36	5	Ssp-ll(L)	3	0.518519	3	0.348837	3	0.472222
Primary somatosensory area, upper limb	37	7	Ssp-ul(L)	3	0.666667	3	0.55814	3	0.694444
Primary somatosensory area, trunk	38	8	Ssp-tr(L)	3	0.444444	3	0.27907	3	0.222222
Primary somatosensory area, unassigned	39	9	Ssp-un(L)	3	0.666667	3	0.604651	3	0.666667
Posterior parietal association areas	40	21	PTLp(L)	3	0.296296	3	0.116279	3	0.138889
Primary somatosensory area, barrel field	41	40	SSp-bfd(R)	3	0.388889	3	0.255814	3	0.194444
Primary somatosensory area, lower limb	42	41	SSp-ll(R)	3	0.444444	3	0.27907	3	0.277778
Primary somatosensory area, upper limb	43	43	SSp-ul(R)	3	0.425926	3	0.232558	3	0.25
Primary somatosensory area, trunk	44	44	SSp-tr(R)	3	0.407407	3	0.162791	3	0.222222
Primary somatosensory area, unassigned	45	45	SSp-un(R)	3	0.407407	3	0.255814	3	0.222222
Posterior parietal association areas	46	57	PTLp(R)	3	0.296296	3	0.0465116	3	0.194444
Auditory areas	47	13	AUD(L)	4	0.37037	4	0.302326	4	0.277778
Visual areas	48	14	VIS(L)	4	0.296296	4	0.372093	4	0.0833333
Temporal association areas	49	22	Tea(L)	4	0.277778	4	0.27907	4	0.277778
Perirhinal area	50	23	PERI(L)	4	0.259259	4	0.302326	4	0.305556
Ectorhinal area	51	24	ECT(L)	4	0.259259	4	0.27907	4	0.305556
Hippocampal region	52	25	HIP(L)	4	0.314815	4	0.302326	4	0.277778
Auditory areas	53	49	AUD(R)	4	0.259259	4	0.186047	4	0.138889
Visual areas	54	50	VIS(R)	4	0.240741	4	0.302326	4	0
Temporal association areas	55	58	TEa(R)	4	0.203704	4	0.162791	4	0.0555556
Perirhinal area	56	59	PERI(R)	4	0.166667	4	0.139535	4	0.0833333
Ectorhinal area	57	60	ECT(R)	4	0.185185	4	0.162791	4	0.0555556
Hippocampal region	58	61	HIP(R)	4	0.277778	4	0.139535	4	0.111111
Retrosplenial area	59	20	RSP(L)	5	0.277778	5	0.186047	5	0.277778
Retrohippocampal region	60	26	RHP(L)	5	0.296296	5	0.209302	5	0.333333
Midbrain	61	33	MB(L)	5	0.296296	5	0.325581	5	0.222222
Pons	62	34	P(L)	5	0.296296	5	0.27907	5	0.25
Medulla	63	35	MY(L)	5	0.185185	5	0.162791	5	0.111111
Cerebellum	64	36	CB(L)	5	0.185185	5	0.255814	5	0.138889
Retrosplenial area	65	56	RSP(R)	5	0.259259	5	0.209302	5	0.277778
Retrohippocampal region	66	62	RHP(R)	5	0.240741	5	0.186047	5	0.277778
Midbrain	67	69	MB(R)	5	0.296296	5	0.325581	5	0.222222
Pons	68	70	P(R)	5	0.277778	5	0.255814	5	0.277778
Medulla	69	71	MY(R)	5	0.203704	5	0.162791	5	0.111111
Cerebellum	70	72	CB(R)	5	0.185185	5	0.255814	5	0.111111
Thalamus	71	31	TH(L)	6	0.185185	6	0.116279	6	0.0555556
Thalamus	72	67	TH(R)	6	0.148148	6	0.116279	6	0.0555556
