# Supplementary material for: Longitudinal monitoring of the mouse brain reveals heterogenous network trajectories during aging
Source: Commun Biol. 2024 Feb 20;7:210. doi: 10.1038/s42003-024-05873-8 (PMC10879497; doi:10.1038/s42003-024-05873-8)
Supplement: Supplementary file 4 — Supplementary Data 2 [file 42003_2024_5873_MOESM4_ESM.xlsx]

## Sheet: Sheet1
	Supplementary data 1: animal cohorts, scan dates, anesthesia and cause of death
										Anesthesia type
										A: [medtomidine+0.5iso] ‐ [2% iso]
										B: [2% iso]
										C: [medtomidine+0.5iso]
ID	Scan date/ Event	TP	Sex	Source	Cohort	Group Size	DOB	MRI, Perfusion	DOD	Anesthesia type	Anesthesia Counts	Cause of Death	rs_fMRIScan exclusion
B0001	20191203	12	M	A	A1	1	2018-12-03	MRI	2020-08-18	A	1	Weight loss/Sacrificed
B0001	20200603	18	M	A	A1	1	2018-12-03	MRI	2020-08-18	A	2	Weight loss/Sacrificed
B0001	20201125	24	M	A	A1	1	2018-12-03	MRI	2020-08-18	B	3	Weight loss/Sacrificed	Data acquistion failed/ missing
B0002	20191204	12	M	A	A2	5	2018-12-03	MRI	2020-12-29	A	1	Perfused
B0002	20191206	12	M	A	A2	5	2018-12-03	MRI	2020-12-29	A	2	Perfused
B0002	20200602	18	M	A	A2	5	2018-12-03	MRI	2020-12-29	A	3	Perfused
B0002	20201124	24	M	A	A2	5	2018-12-03	MRI	2020-12-29	B	4	Perfused
B0002	20201209	24	M	A	A2	5	2018-12-03	MRI	2020-12-29	C	5	Perfused
B0002	20201229		M	A	A2	5	2018-12-03	Perfusion	2020-12-29		5	Perfused
B0003	20191204	12	M	A	A2	5	2018-12-03	MRI	2020-12-29	A	1	Perfused
B0003	20191206	12	M	A	A2	5	2018-12-03	MRI	2020-12-29	A	2	Perfused
B0003	20200603	18	M	A	A2	5	2018-12-03	MRI	2020-12-29	A	3	Perfused
B0003	20201124	24	M	A	A2	5	2018-12-03	MRI	2020-12-29	B	4	Perfused
B0003	20201209	24	M	A	A2	5	2018-12-03	MRI	2020-12-29	C	5	Perfused
B0003	20201229		M	A	A2	5	2018-12-03	Perfusion	2020-12-29		5	Perfused
B0004	20191202	12	M	A	A2	5	2018-12-03	MRI	2020-12-29	A	1	Perfused
B0004	20191210	12	M	A	A2	5	2018-12-03	MRI	2020-12-29	A	2	Perfused
B0004	20200603	18	M	A	A2	5	2018-12-03	MRI	2020-12-29	A	3	Perfused
B0004	20201124	24	M	A	A2	5	2018-12-03	MRI	2020-12-29	B	4	Perfused
B0004	20201209	24	M	A	A2	5	2018-12-03	MRI	2020-12-29	C	5	Perfused
B0004	20201229		M	A	A2	5	2018-12-03	Perfusion	2020-12-29		5	Perfused
B0005	20191205	12	M	A	A2	5	2018-12-03	MRI	2020-12-21	A	2	Sacrificed
B0005	20200602	18	M	A	A2	5	2018-12-03	MRI	2020-12-21	A	4	Sacrificed
B0005	20201125	24	M	A	A2	5	2018-12-03	MRI	2020-12-21	B	8	Sacrificed
B0005	20201209	24	M	A	A2	5	2018-12-03	MRI	2020-12-21	C	9	Sacrificed
B0006	20191202	12	M	A	A2	5	2018-12-03	MRI	2020-12-29	A	1	Perfused
B0006	20200602	18	M	A	A2	5	2018-12-03	MRI	2020-12-29	A	5	Perfused
B0006	20200609	18	M	A	A2	5	2018-12-03	MRI	2020-12-29	A	6	Perfused
B0006	20201124	24	M	A	A2	5	2018-12-03	MRI	2020-12-29	B	9	Perfused
B0006	20201209	24	M	A	A2	5	2018-12-03	MRI	2020-12-29	C	10	Perfused
B0006	20201229		M	A	A2	5	2018-12-03	Perfusion	2020-12-29		10	Perfused
B0007	20191203	12	M	A	A	2	2018-12-03	MRI	2020-11-18	A	1	Stroke/Sacrificed	Low SI_1-3 at 12mo (0.355); Acquired "Stroke"/Neurological symptoms after 12mo scan
B0007	20200601	18	M	A	A	2	2018-12-03	MRI	2020-11-18	A	2	Stroke/Sacrificed	Low SI_1-3 at 12mo (0.355); Acquired "Stroke"/Neurological symptoms after 12mo scan
B0007	20200608	18	M	A	A	2	2018-12-03	MRI	2020-11-18	A	3	Stroke/Sacrificed	Low SI_1-3 at 12mo (0.355); Acquired "Stroke"/Neurological symptoms after 12mo scan
B0008	20191203	12	M	A	A	2	2018-12-03	MRI	2020-06-01	A	1	Experiment	Excluded after QC
B0008	20200601	18	M	A	A	2	2018-12-03	MRI	2020-06-01	A	4	Experiment
B0009	20191204	12	M	A	A2	5	2018-12-03	MRI	2020-06-02	A	1	Experiment
B0009	20200602	18	M	A	A2	5	2018-12-03	MRI	2020-06-02	A	2	Experiment
B0010	20191202	12	M	A	A2	5	2018-12-03	MRI	2019-12-02	A	1	Experiment	Low SI_1-3 at 12mo (0.42); Acquired "Stroke"/Neurological symptoms after 12mo scan
B0011	20191205	12	M	A	A2	5	2018-12-03	MRI	2020-06-01	A	1	Experiment
B0011	20200601	18	M	A	A2	5	2018-12-03	MRI	2020-06-01	A	5	Experiment
B0012	20191202	12	M	A	A2	5	2018-12-03	MRI	2020-06-06	A	1	Experiment	Low SI_1-3 at 12mo (0.28); Additional multiple PET scans/anesthesia
B0012	20200601	18	M	A	A2	5	2018-12-03	MRI	2020-06-06	A	5	Experiment	Low SI_1-3 at 12mo (0.28); Additional multiple PET scans/anesthesia
B0012	20200609	18	M	A	A2	5	2018-12-03	MRI	2020-06-06	A	6	Experiment	Low SI_1-3 at 12mo (0.28); Additional multiple PET scans/anesthesia
B0013	20191204	12	M	A	A2	5	2018-12-03	MRI	2020-12-21	A	1	Dead in cage after 24mo
B0013	20191206	12	M	A	A2	5	2018-12-03	MRI	2020-12-21	A	2	Dead in cage after 24mo
B0013	20200601	18	M	A	A2	5	2018-12-03	MRI	2020-12-21	A	3	Dead in cage after 24mo
B0013	20200609	18	M	A	A2	5	2018-12-03	MRI	2020-12-21	A	4	Dead in cage after 24mo
B0013	20200618	18	M	A	A2	5	2018-12-03	MRI	2020-12-21	B	5	Dead in cage after 24mo	Excluded after QC
B0013	20201209	24	M	A	A2	5	2018-12-03	MRI	2020-12-21	C	7	Dead in cage after 24mo
B0013	20201210	24	M	A	A2	5	2018-12-03	MRI	2020-12-21	C	8	Dead in cage after 24mo
B0014	20191203	12	M	A	A1	1	2018-12-03	MRI	2020-12-29	A	1	Perfused
B0014	20200604	18	M	A	A1	1	2018-12-03	MRI	2020-12-29	B	2	Perfused
B0014	20201211	24	M	A	A1	1	2018-12-03	MRI	2020-12-29	C	3	Perfused
B0014	20201229		M	A	A1	1	2018-12-03	Perfusion	2020-12-29		3	Perfused
B0015	20191205	12	M	A	A1	1	2018-12-03	MRI	2020-03-13	A	1	Serious locomotor issue/Sacrificed	Low SI_1-3 at 12mo (0.43); Acquired Neurological symptoms after 12mo scan
B0016	20191204	12	M	A	A1	1	2018-12-03	MRI	2020-12-29	A	1	Perfused
B0016	20200604	18	M	A	A1	1	2018-12-03	MRI	2020-12-29	A	2	Perfused
B0016	20201125	24	M	A	A1	1	2018-12-03	MRI	2020-12-29	B	3	Perfused
B0016	20201211	24	M	A	A1	1	2018-12-03	MRI	2020-12-29	C	4	Perfused
B0016	20201229		M	A	A1	1	2018-12-03	Perfusion	2020-12-29		4	Perfused
B0017	20191204	12	M	A	A1	1	2018-12-03	MRI	2018-12-03	A	1	Experiment	Low SI_1-3 at 12mo (0.32); Died at 12mo in exp
B0017	20191210	12	M	A	A1	1	2018-12-03	MRI	2018-12-03	A	2	Experiment	Low SI_1-3 at 12mo (0.32); Died at 12mo in exp
B0018	20191205	12	M	A	A1	1	2018-12-03	MRI	2020-06-04	A	2	Experiment
B0018	20200604	18	M	A	A1	1	2018-12-03	MRI	2020-06-04	A	5	Experiment
B0019	20191203	12	M	A	A1	1	2018-12-03	MRI	2020-12-29	A	1	Perfused
B0019	20191210	12	M	A	A1	1	2018-12-03	MRI	2020-12-29	A	2	Perfused
B0019	20200604	18	M	A	A1	1	2018-12-03	MRI	2020-12-29	A	3	Perfused
B0019	20201211	24	M	A	A1	1	2018-12-03	MRI	2020-12-29	C	5	Perfused
B0019	20201229		M	A	A1	1	2018-12-03	Perfusion	2020-12-29		5	Perfused
B0020	20191205	12	M	A	A1	1	2018-12-03	MRI	2020-12-29	A	2	Perfused
B0020	20200608	18	M	A	A1	1	2018-12-03	MRI	2020-12-29	A	5	Perfused
B0020	20201126	24	M	A	A1	1	2018-12-03	MRI	2020-12-29	B	10	Perfused
B0020	20201210	24	M	A	A1	1	2018-12-03	MRI	2020-12-29	C	11	Perfused	Excluded after QC
B0020	20201229		M	A	A1	1	2018-12-03	Perfusion	2020-12-29		11	Perfused
B0021	20191202	12	M	A	A1	1	2018-12-03	MRI	2020-12-21	A	1	Dead in cage after 24mo
B0021	20200603	18	M	A	A1	1	2018-12-03	MRI	2020-12-21	A	5	Dead in cage after 24mo
B0021	20201211	24	M	A	A1	1	2018-12-03	MRI	2020-12-21	C	9	Dead in cage after 24mo
B0022	20191204	12	M	A	A1	1	2018-12-03	MRI	2020-11-20	A	1	Wound/Sacrificed
B0022	20191206	12	M	A	A1	1	2018-12-03	MRI	2020-11-20	A	2	Wound/Sacrificed	Excluded after QC
B0022	20200608	18	M	A	A1	1	2018-12-03	MRI	2020-11-20	A	3	Wound/Sacrificed
B0616	20211027	24	F	C	C	3	2019-10-03	MRI	2021-10-28	C	1	Perfused
B0616	20211028		F	C	C	3	2019-10-03	Perfusion	2021-10-28		1	Perfused
B0617	20211027	24	F	C	C	3	2019-10-03	MRI	2022-03-22	C	1	Weight loss/Sacrificed
B0651	20211027	24	F	C	C		2019-10-25	MRI	2022-02-14	C	1	Tumor
B0678	20211103	24	F	C	C		2019-11-18	MRI	2021-11-08	C	1	Wound/Sacrificed
B0735	20210426	12	M	C	C2	5	2020-04-06	MRI	2021-09-10	C	5	Experiment
B0736	20210426	12	M	C	C2	5	2020-04-06	MRI	2022-04-13	C	3	Experiment
B0736	20211011	18	M	C	C2	5	2020-04-06	MRI	2022-04-12	B	4	Experiment
B0736	20211025	18	M	C	C2	5	2020-04-06	MRI	2022-04-12	C	5	Experiment
B0736	20220412	24	M	C	C2	5	2020-04-06	MRI	2022-04-12	C	6	Experiment	Data acquistion failed/ missing
B0737	20210426	12	M	C	C2	5	2020-04-06	MRI	2021-10-11	C	3	Undetermined
B0737	20211011	18	M	C	C2	5	2020-04-06	MRI	2021-10-11	B	4	Undetermined
B0738	20210426	12	M	C	C2	5	2020-04-06	MRI	2022-06-27	C	5	Perfused	Excluded after QC
B0738	20211011	18	M	C	C2	5	2020-04-06	MRI	2022-06-27	B	7	Perfused
B0738	20211025	18	M	C	C2	5	2020-04-06	MRI	2022-06-27	C	8	Perfused
B0738	20220412	24	M	C	C2	5	2020-04-06	MRI	2022-06-27	C	10	Perfused
B0738	20220627		M	C	C2	5	2020-04-06	Perfusion	2022-06-27		10	Perfused
B0739	20210426	12	M	C	C2	5	2020-04-06	MRI	2021-11-15	C	4	Wound/Sacrificed
B0739	20211011	18	M	C	C2	5	2020-04-06	MRI	2021-11-15	B	7	Wound/Sacrificed
B0739	20211025	18	M	C	C2	5	2020-04-06	MRI	2021-11-15	C	8	Wound/Sacrificed
B0768	20210429	12	M	C	C1	4	2020-04-28	MRI	2021-12-06	C	3	Wound/Sacrificed
B0768	20211012	18	M	C	C1	4	2020-04-28	MRI	2021-12-06	B	4	Wound/Sacrificed
B0768	20211025	18	M	C	C1	4	2020-04-28	MRI	2021-12-06	C	5	Wound/Sacrificed
B0770	20210429	12	M	C	C1	4	2020-04-28	MRI	2021-08-04	C	5	Undetermined
B0771	20210415	12	M	C	C1	4	2020-04-28	MRI	2022-05-02	B	4	Dead in cage after 24mo
B0771	20210429	12	M	C	C1	4	2020-04-28	MRI	2022-05-02	C	5	Dead in cage after 24mo
B0771	20211011	18	M	C	C1	4	2020-04-28	MRI	2022-05-02	B	6	Dead in cage after 24mo
B0771	20211025	18	M	C	C1	4	2020-04-28	MRI	2022-05-02	C	7	Dead in cage after 24mo
B0771	20220412	24	M	C	C1	4	2020-04-28	MRI	2022-05-02	C	9	Dead in cage after 24mo
B0776	20210429	12	M	C	C1	2	2020-04-30	MRI	2022-06-23	C	5	Experiment
B0776	20211012	18	M	C	C1	2	2020-04-30	MRI	2022-06-23	B	6	Experiment
B0776	20211025	18	M	C	C1	2	2020-04-30	MRI	2022-06-23	C	7	Experiment
B0776	20220412	24	M	C	C1	2	2020-04-30	MRI	2022-06-23	C	9	Experiment
B0777	20210429	12	M	C	C1	2	2020-04-30	MRI	2022-06-23	C	3	Perfused
B0777	20211011	18	M	C	C1	2	2020-04-30	MRI	2022-06-23	B	4	Perfused
B0777	20211025	18	M	C	C1	2	2020-04-30	MRI	2022-06-23	C	5	Perfused
B0777	20220412	24	M	C	C1	2	2020-04-30	MRI	2022-06-23	C	6	Perfused
B0777	20220623		M	C	C1	2	2020-04-30	Perfusion	2022-06-23		6	Perfused
B0800	20210610	12	M	C	C1	4	2020-06-09	MRI	2022-05-31	B	5	Experiment
B0800	20210715	12	M	C	C1	4	2020-06-09	MRI	2022-05-31	C	6	Experiment
B0800	20211130	18	M	C	C1	4	2020-06-09	MRI	2022-05-31	C	7	Experiment
B0800	20211213	18	M	C	C1	4	2020-06-09	MRI	2022-05-31	B	8	Experiment
B0801	20210610	12	M	C	C1	4	09-Jun-2020	MRI	2022-09-29	B	4	Perfused
B0801	20210715	12	M	C	C1	4	2020-06-09	MRI	2022-09-29	C	5	Perfused
B0801	20211130	18	M	C	C1	4	2020-06-09	MRI	2022-09-29	C	6	Perfused
B0801	20211130	18	M	C	C1	4	2020-06-09	MRI	2022-09-29	C	7	Perfused
B0801	20211213	18	M	C	C1	4	09-Jun-2020	MRI	2022-09-29	B	8	Perfused
B0801	20220531	24	M	C	C1	4	09-Jun-2020	MRI	2022-09-29	C	9	Perfused
B0801	20220929		M	C	C1	4	09-Jun-2020	Perfusion	2022-09-29		9	Perfused
B0802	20210610	12	M	C	C1	4	2020-06-09	MRI	2021-12-13	B	2	Experiment
B0802	20210716	12	M	C	C1	4	2020-06-09	MRI	2021-12-13	C	3	Experiment
B0802	20211130	18	M	C	C1	4	2020-06-09	MRI	2021-12-13	C	4	Experiment
B0802	20211213	18	M	C	C1	4	2020-06-09	MRI	2021-12-13	B	5	Experiment
B0802	20211213	18	M	C	C1	4	2020-06-09	MRI	2021-12-13	B	6	Experiment
B0803	20210607	12	F	C	C	4	09-Jun-2020	MRI	2022-08-12	B	2	Dead in cage after 24mo
B0803	20210621	12	F	C	C	4	2020-06-09	MRI	2022-08-12	C	3	Dead in cage after 24mo
B0803	20210621	12	F	C	C	4	2020-06-09	MRI	2022-08-12	C	4	Dead in cage after 24mo
B0803	20210621	12	F	C	C	4	2020-06-09	MRI	2022-08-12	C	5	Dead in cage after 24mo
B0803	20210715	12	F	C	C	4	2020-06-09	MRI	2022-08-12	C	6	Dead in cage after 24mo
B0803	20211202	18	F	C	C	4	2020-06-09	MRI	2022-08-12	C	7	Dead in cage after 24mo
B0803	20211213	18	F	C	C	4	09-Jun-2020	MRI	2022-08-12	B	8	Dead in cage after 24mo
B0803	20220601	24	F	C	C	4	09-Jun-2020	MRI	2022-08-12	C	9	Dead in cage after 24mo
B0804	20210607	12	F	C	C	4	2020-06-09	MRI		B	1	Undetermined
B0804	20210621	12	F	C	C	4	2020-06-09	MRI		C	2	Undetermined
B0805	20210607	12	F	C	C	4	2020-06-09	MRI	2021-10-09	B	2	Wound/Sacrificed
B0805	20210715	12	F	C	C	4	2020-06-09	MRI	2021-10-09	C	3	Wound/Sacrificed	Excluded after QC
B0806	20210607	12	F	C	C	4	09-Jun-2020	MRI	2022-09-19	B	2	Weight loss/brain tumor, after 24mo
B0806	20210621	12	F	C	C	4	2020-06-09	MRI	2022-09-19	C	3	Weight loss/brain tumor, after 24mo
B0806	20211202	18	F	C	C	4	2020-06-09	MRI	2022-09-19	C	4	Weight loss/brain tumor, after 24mo
B0806	20211213	18	F	C	C	4	09-Jun-2020	MRI	2022-09-19	B	5	Weight loss/brain tumor, after 24mo
B0806	20220601	24	F	C	C	4	09-Jun-2020	MRI	2022-09-19	C	6	Weight loss/brain tumor, after 24mo
B0807	20210608	12	M	C	C1	2	2020-06-12	MRI		B	3	Undetermined
B0807	20210715	12	M	C	C1	2	2020-06-12	MRI		C	4	Undetermined
B0808	20210608	12	M	C	C1	2	12-Jun-2020	MRI	2022-09-29	B	3	Perfused
B0808	20210715	12	M	C	C1	2	12-Jun-2020	MRI	2022-09-29	C	4	Perfused
B0808	20211130	18	M	C	C1	2	12-Jun-2020	MRI	2022-09-29	C	5	Perfused
B0808	20211213	18	M	C	C1	2	12-Jun-2020	MRI	2022-09-29	B	6	Perfused
B0808	20220531	24	M	C	C1	2	12-Jun-2020	MRI	2022-09-29	C	7	Perfused
B0808	20220929		M	C	C1	2	12-Jun-2020	Perfusion	2022-09-29		7	Perfused
B0809	20210607	12	F	C	C	1	2020-06-12	MRI	2021-12-14	B	2	Experiment	Low SI_1-3 at 18 mo (0.3); Only solitary female (cage companion died at 12mo)
B0809	20210715	12	F	C	C	1	2020-06-12	MRI	2021-12-14	C	3	Experiment	Low SI_1-3 at 18 mo (0.3); Only solitary female (cage companion died at 12mo)
B0809	20211202	18	F	C	C	1	2020-06-12	MRI	2021-12-14	C	4	Experiment	Low SI_1-3 at 18 mo (0.3); Only solitary female (cage companion died at 12mo)
B0809	20211214	18	F	C	C	1	2020-06-12	MRI	2021-12-14	B	5	Experiment	Low SI_1-3 at 18 mo (0.3); Only solitary female (cage companion died at 12mo)
B0809	20211214	18	F	C	C	1	2020-06-12	MRI	2021-12-14	B	6	Experiment	Low SI_1-3 at 18 mo (0.3); Only solitary female (cage companion died at 12mo)
B0842	20210609	12	M	C	C2	5	2020-06-23	MRI	2022-09-29	B	3	Perfused
B0842	20210716	12	M	C	C2	5	2020-06-23	MRI	2022-09-29	C	4	Perfused
B0842	20211201	18	M	C	C2	5	2020-06-23	MRI	2022-09-29	C	5	Perfused
B0842	20211213	18	M	C	C2	5	2020-06-23	MRI	2022-09-29	B	6	Perfused
B0842	20220531	24	M	C	C2	5	23-Jun-2020	MRI	2022-09-29	C	7	Perfused
B0842	20220929		M	C	C2	5	23-Jun-2020	Perfusion	2022-09-29		7	Perfused
B0843	20210609	12	M	C	C2	5	23-Jun-2020	MRI	2022-06-24	B	3	Perfused
B0843	20210716	12	M	C	C2	5	2020-06-23	MRI	2022-06-24	C	4	Perfused	Excluded after QC
B0843	20211201	18	M	C	C2	5	2020-06-23	MRI	2022-06-24	C	5	Perfused
B0843	20211213	18	M	C	C2	5	23-Jun-2020	MRI	2022-06-24	B	6	Perfused
B0843	20220531	24	M	C	C2	5	23-Jun-2020	MRI	2022-06-24	C	7	Perfused
B0843	20220624		M	C	C2	5	23-Jun-2020	Perfusion	2022-06-24		7	Perfused
B0844	20210609	12	M	C	C2	5	23-Jun-2020	MRI	2022-09-05	B	3	Wound/Sacrificed, after 24mo
B0844	20210716	12	M	C	C2	5	2020-06-23	MRI	2022-09-05	C	4	Wound/Sacrificed, after 24mo
B0844	20211201	18	M	C	C2	5	2020-06-23	MRI	2022-09-05	C	5	Wound/Sacrificed, after 24mo
B0844	20211213	18	M	C	C2	5	23-Jun-2020	MRI	2022-09-05	B	6	Wound/Sacrificed, after 24mo
B0844	20220531	24	M	C	C2	5	23-Jun-2020	MRI	2022-09-05	C	7	Wound/Sacrificed, after 24mo
B0845	20210609	12	M	C	C2	5	2020-06-23	MRI	2022-05-31	B	3	Experiment
B0845	20210716	12	M	C	C2	5	2020-06-23	MRI	2022-05-31	C	4	Experiment
B0845	20211201	18	M	C	C2	5	2020-06-23	MRI	2022-05-31	C	5	Experiment
B0845	20211213	18	M	C	C2	5	2020-06-23	MRI	2022-05-31	B	6	Experiment
B0845	20220531	24	M	C	C2	5	23-Jun-2020	MRI	2022-05-31	C	7	Experiment
B0846	20210609	12	M	C	C2	5	2020-06-23	MRI	2022-02-15	B	2	Undetermined after 24mo
B0846	20210716	12	M	C	C2	5	2020-06-23	MRI	2022-02-15	C	3	Undetermined after 24mo
B0846	20211201	18	M	C	C2	5	2020-06-23	MRI	2022-02-15	C	4	Undetermined after 24mo
B0846	20211213	18	M	C	C2	5	2020-06-23	MRI	2022-02-15	B	5	Undetermined after 24mo
B0847	20210608	12	F	C	C	3	2020-06-23	MRI	2021-12-14	B	2	Experiment
B0847	20210621	12	F	C	C	3	2020-06-23	MRI	2021-12-14	C	3	Experiment
B0847	20211202	18	F	C	C	3	2020-06-23	MRI	2021-12-14	C	4	Experiment
B0847	20211214	18	F	C	C	3	2020-06-23	MRI	2021-12-14	B	5	Experiment
B0847	20211214	18	F	C	C	3	2020-06-23	MRI	2021-12-14	B	6	Experiment
B0848	20210608	12	F	C	C	3	2020-06-23	MRI	2022-06-09	B	2	Wound/Sacrificed, after 24mo
B0848	20210621	12	F	C	C	3	2020-06-23	MRI	2022-06-09	C	3	Wound/Sacrificed, after 24mo
B0848	20211202	18	F	C	C	3	2020-06-23	MRI	2022-06-09	C	4	Wound/Sacrificed, after 24mo
B0848	20211214	18	F	C	C	3	23-Jun-2020	MRI	2022-06-09	B	5	Wound/Sacrificed, after 24mo
B0848	20220601	24	F	C	C	3	23-Jun-2020	MRI	2022-06-09	C	6	Wound/Sacrificed, after 24mo
B0849	20210608	12	F	C	C	3	2020-06-23	MRI	2022-09-29	B	2	Perfused
B0849	20210621	12	F	C	C	3	2020-06-23	MRI	2022-09-29	C	3	Perfused
B0849	20211202	18	F	C	C	3	2020-06-23	MRI	2022-09-29	C	4	Perfused
B0849	20211214	18	F	C	C	3	2020-06-23	MRI	2022-09-29	B	5	Perfused
B0849	20220601	24	F	C	C	3	23-Jun-2020	MRI	2022-09-29	C	6	Perfused
B0849	20220929		F	C	C	3	23-Jun-2020	Perfusion	2022-09-29		6	Perfused
UA001	20210427	12	F	B	B	6	2020-03-10	MRI	2022-06-11	C	3	Perfused
UA001	20211012	18	F	B	B	6	2020-03-10	MRI	2022-06-11	C	4	Perfused
UA001	20211026	18	F	B	B	6	2020-03-10	MRI	2022-06-11	B	5	Perfused
UA001	20220411	24	F	B	B	6	10-Mar-2020	MRI	2022-06-11	C	6	Perfused
UA001	20220611		F	B	B	6	10-Mar-2020	Perfusion	2022-06-11		6	Perfused
UA002	20210427	12	F	B	B	6	2020-03-10	MRI	2022-06-11	C	3	Perfused
UA002	20211012	18	F	B	B	6	2020-03-10	MRI	2022-06-11	C	4	Perfused
UA002	20211026	18	F	B	B	6	2020-03-10	MRI	2022-06-11	B	5	Perfused
UA002	20220411	24	F	B	B	6	10-Mar-2020	MRI	2022-06-11	C	6	Perfused
UA002	20220611		F	B	B	6	10-Mar-2020	Perfusion	2022-06-11		6	Perfused
UA003	20210427	12	F	B	B	6	2020-03-10	MRI	2021-12-02	C	4	Wound/Sacrificed, after 24mo
UA003	20211012	18	F	B	B	6	2020-03-10	MRI	2021-12-02	C	5	Wound/Sacrificed, after 24mo
UA003	20211019	18	F	B	B	6	2020-03-10	MRI	2021-12-02	B	6	Wound/Sacrificed, after 24mo
UA004	20210427	12	F	B	B	6	2020-03-10	MRI	2022-03-01	C	3	Tumor
UA004	20211013	18	F	B	B	6	2020-03-10	MRI	2022-03-01	C	4	Tumor	Excluded after QC
UA004	20211026	18	F	B	B	6	2020-03-10	MRI	2022-03-01	B	5	Tumor
UA005	20210427	12	F	B	B	6	2020-03-10	MRI	2022-04-05	C	3	Wound/Sacrificed, after 24mo
UA005	20211012	18	F	B	B	6	2020-03-10	MRI	2022-04-05	C	4	Wound/Sacrificed, after 24mo
UA005	20211026	18	F	B	B	6	2020-03-10	MRI	2022-04-05	B	5	Wound/Sacrificed, after 24mo
UA005	20220405	24	F	B	B	6	10-Mar-2020	MRI	2022-04-05	C	6	Wound/Sacrificed, after 24mo
UA006	20210427	12	F	B	B	6	2020-03-10	MRI	2022-06-11	C	3	Perfused
UA006	20211012	18	F	B	B	6	2020-03-10	MRI	2022-06-11	C	4	Perfused
UA006	20211026	18	F	B	B	6	2020-03-10	MRI	2022-06-11	B	5	Perfused
UA006	20220411	24	F	B	B	6	10-Mar-2020	MRI	2022-06-11	C	6	Perfused
UA006	20220611		F	B	B	6	10-Mar-2020	Perfusion	2022-06-11		6	Perfused
UA007	20210428	12	F	B	B	6	2020-03-10	MRI	2022-04-22	C	2	Dead in cage after 24mo
UA007	20211013	18	F	B	B	6	2020-03-10	MRI	2022-04-22	C	3	Dead in cage after 24mo
UA007	20211026	18	F	B	B	6	2020-03-10	MRI	2022-04-22	B	4	Dead in cage after 24mo
UA007	20220411	24	F	B	B	6	10-Mar-2020	MRI	2022-04-22	C	5	Dead in cage after 24mo
UA008	20210428	12	F	B	B	6	2020-03-10	MRI	2022-06-11	C	3	Perfused
UA008	20211013	18	F	B	B	6	2020-03-10	MRI	2022-06-11	C	4	Perfused
UA008	20211027	18	F	B	B	6	2020-03-10	MRI	2022-06-11	B	5	Perfused
UA008	20220411	24	F	B	B	6	10-Mar-2020	MRI	2022-06-11	C	6	Perfused
UA008	20220611		F	B	B	6	10-Mar-2020	Perfusion	2022-06-11		6	Perfused
UA010	20210428	12	F	B	B	6	2020-03-10	MRI	2021-11-05	C	3	Dead in cage after 24mo
UA010	20211013	18	F	B	B	6	2020-03-10	MRI	2021-11-05	C	4	Dead in cage after 24mo
UA011	20210428	12	F	B	B	6	2020-03-10	MRI	2022-06-11	C	3	Perfused
UA011	20211013	18	F	B	B	6	2020-03-10	MRI	2022-06-11	C	4	Perfused
UA011	20211026	18	F	B	B	6	2020-03-10	MRI	2022-06-11	B	5	Perfused
UA011	20211103	18	F	B	B	6	2020-03-10	MRI	2022-06-11	B	6	Perfused
UA011	20220411	24	F	B	B	6	10-Mar-2020	MRI	2022-06-11	C	7	Perfused
UA011	20220611	24	F	B	B	6	10-Mar-2020	Perfusion	2022-06-11		7	Perfused
UA012	20210428	12	F	B	B	6	2020-03-10	MRI	2022-06-11	C	3	Perfused
UA012	20211013	18	F	B	B	6	2020-03-10	MRI	2022-06-11	C	4	Perfused
UA012	20211027	18	F	B	B	6	2020-03-10	MRI	2022-06-11	B	5	Perfused
UA012	20220412	24	F	B	B	6	10-Mar-2020	MRI	2022-06-11	C	6	Perfused
UA012	20220611		F	B	B	6	10-Mar-2020	Perfusion	2022-06-11		6	Perfused
